# Supplementary material for: COMMD10 Is Essential for Neural Plate Development during Embryogenesis
Source: J Dev Biol. 2023 Mar 16;11(1):13. doi: 10.3390/jdb11010013 (PMC10051640; doi:10.3390/jdb11010013)
Supplement: Supplementary file 1 [file jdb-11-00013-s001.zip]

Archive with 3 entries (3 files):
- Phan et al_FIGURE S1.rev1.jpg
- Supplementary figure titles and legends.pdf
- Supplementary Tables.xlsx
